# Supplementary material for: DFNA20/26 and Other ACTG1-Associated Phenotypes: A Case Report and Review of the Literature
Source: Audiol Res. 2021 Oct 18;11(4):582–93. doi: 10.3390/audiolres11040052 (PMC8544197; doi:10.3390/audiolres11040052)
Supplement: Supplementary file 1 [file audiolres-11-00052-s001.zip]

Archive with 1 entries (1 files):
- audiolres-1399936-supplementary.pdf
